# Supplementary material for: Two new species of the primitively segmented spider genus Songthela from Hunan Province, China (Mesothelae, Liphistiidae)
Source: Zookeys. 2020 Jun 1;937:1–19. doi: 10.3897/zookeys.937.50548 (PMC7280323; doi:10.3897/zookeys.937.50548)
Supplement: XML Treatment for Songthela [file zookeys.937.50548-treatment1.xml]

<!DOCTYPE tp:taxon-treatment
  PUBLIC "-//TaxonX//DTD Taxonomic Treatment Publishing DTD v0 20100105//EN" "tax-treatment-NSO.dtd">
<tp:taxon-treatment xmlns:tp="http://www.plazi.org/taxpub"><tp:treatment-meta><kwd-group><label>Taxon classification</label><kwd><named-content xmlns:xlink="http://www.w3.org/1999/xlink" content-type="kingdom">Animalia</named-content></kwd><kwd><named-content xmlns:xlink="http://www.w3.org/1999/xlink" content-type="order">Araneae</named-content></kwd><kwd><named-content xmlns:xlink="http://www.w3.org/1999/xlink" content-type="family">Liphistiidae</named-content></kwd></kwd-group><mixed-citation publication-type="journal"><person-group><name><surname>Li</surname><given-names>Dengqing</given-names></name><name><surname>Liu</surname><given-names>Fengxiang</given-names></name><name><surname>Li</surname><given-names>Daiqin</given-names></name><name><surname>Xu</surname><given-names>Xin</given-names></name></person-group><article-title>Two new species of the primitively segmented spider genus <italic><tp:taxon-name><tp:taxon-name-part taxon-name-part-type="genus" reg="Songthela">Songthela</tp:taxon-name-part></tp:taxon-name></italic> from Hunan Province, China (<tp:taxon-name><tp:taxon-name-part taxon-name-part-type="suborder">Mesothelae</tp:taxon-name-part></tp:taxon-name>, <tp:taxon-name><tp:taxon-name-part taxon-name-part-type="family">Liphistiidae</tp:taxon-name-part></tp:taxon-name>)</article-title><source>Zookeys</source><day>01</day><month>6</month><year>2020</year><volume>937</volume><fpage>1</fpage><lpage>19</lpage><pub-id pub-id-type="doi">10.3897/zookeys.937.50548</pub-id></mixed-citation></tp:treatment-meta><tp:nomenclature><label>Genus</label><tp:taxon-name><object-id xmlns:xlink="http://www.w3.org/1999/xlink" content-type="arpha" xlink:type="simple">41D20A00-B76B-5FCD-A90C-5280C7BBFCBB</object-id>
            <tp:taxon-name-part taxon-name-part-type="genus" reg="Songthela">Songthela</tp:taxon-name-part>
          </tp:taxon-name><tp:taxon-authority>Ono, 2000</tp:taxon-authority></tp:nomenclature><tp:treatment-sec sec-type="type species" id="SECID0ENCAE"><title>Type species.</title><p><italic><tp:taxon-name><tp:taxon-name-part taxon-name-part-type="genus" reg="Heptathela">Heptathela</tp:taxon-name-part> <tp:taxon-name-part taxon-name-part-type="species" reg="hangzhouensis">hangzhouensis</tp:taxon-name-part></tp:taxon-name></italic> Chen, Zhang &amp; Zhu, 1981.</p></tp:treatment-sec><tp:treatment-sec sec-type="diagnosis" id="SECID0E5CAE"><title>Diagnosis.</title><p><italic><tp:taxon-name><tp:taxon-name-part taxon-name-part-type="genus" reg="Songthela">Songthela</tp:taxon-name-part></tp:taxon-name></italic> males can be distinguished from those of all other heptatheline genera by the conductor with the proximal portion relatively narrow, the distal portion with one or two apical spines (Figs <xref ref-type="fig" rid="F3">3B, E</xref>, <xref ref-type="fig" rid="F5">5B, E</xref>, <xref ref-type="fig" rid="F7">7B, E</xref>); by the distal of the embolus slightly sclerotized, with a wide and flat opening (Figs <xref ref-type="fig" rid="F3">3C, D</xref>, <xref ref-type="fig" rid="F5">5A, D</xref>, <xref ref-type="fig" rid="F7">7A, D</xref>); and by the contrategulum with a serrate margin (Figs <xref ref-type="fig" rid="F3">3C, D</xref>, <xref ref-type="fig" rid="F5">5A, D, G</xref>, <xref ref-type="fig" rid="F7">7A, D, G</xref>). <italic><tp:taxon-name><tp:taxon-name-part taxon-name-part-type="genus" reg="Songthela">Songthela</tp:taxon-name-part></tp:taxon-name></italic> females differ from those of all other heptatheline genera by four receptacular clusters with smooth surface, the median ones with relatively long sturdy genital stalks, four receptacular clusters along the anterior margin of the bursa copulatrix or the lateral ones situated dorsolaterally (Figs <xref ref-type="fig" rid="F3">3H–J</xref>, <xref ref-type="fig" rid="F5">5H</xref>, <xref ref-type="fig" rid="F8">8A–D</xref>, <xref ref-type="fig" rid="F8">8I–L</xref>, <xref ref-type="fig" rid="F9">9A–D</xref>).</p></tp:treatment-sec><tp:treatment-sec sec-type="distribution" id="SECID0EKFAE"><title>Distribution.</title><p>China and northern Vietnam.</p></tp:treatment-sec><tp:treatment-sec><!--Section generated to contain objects referenced in tp:taxon-treatment.--><fig id="F3" position="float" orientation="portrait"><object-id xmlns:xlink="http://www.w3.org/1999/xlink" content-type="doi" xlink:type="simple">10.3897/zookeys.937.50548.figure3</object-id><object-id xmlns:xlink="http://www.w3.org/1999/xlink" content-type="arpha" xlink:type="simple">1EEF1993-E900-5950-B218-8068C410894F</object-id><label>Figure 3.</label><caption><p>Male and female genital anatomy of <italic><tp:taxon-name><tp:taxon-name-part taxon-name-part-type="genus" reg="Songthela">Songthela</tp:taxon-name-part> <tp:taxon-name-part taxon-name-part-type="species" reg="huangyang">huangyang</tp:taxon-name-part></tp:taxon-name></italic> sp. nov. <bold>A, D</bold> palp prolateral view <bold>B, E</bold> palp ventral view <bold>C, F</bold> palp retrolateral view <bold>G</bold> palp distal view <bold>H–J</bold> vulva dorsal view <bold>K–M</bold> vulva ventral view <bold>A–C</bold> XUX–2018–081 (holotype) <bold>D–G</bold> XUX–2018–083 <bold>H, K</bold> XUX–2018–059 <bold>I, L</bold> XUX–2018–080 <bold>J, M</bold> XUX–2018–082. Scale bars: 0.3 mm (<bold>A–M</bold>).</p></caption><graphic xmlns:xlink="http://www.w3.org/1999/xlink" xlink:href="zookeys-937-001-g003.jpg" position="float" orientation="portrait" xlink:type="simple" id="oo_415742.jpg"><uri content-type="original_file" xlink:type="simple">https://binary.pensoft.net/fig/415742</uri></graphic></fig><fig id="F5" position="float" orientation="portrait"><object-id xmlns:xlink="http://www.w3.org/1999/xlink" content-type="doi" xlink:type="simple">10.3897/zookeys.937.50548.figure5</object-id><object-id xmlns:xlink="http://www.w3.org/1999/xlink" content-type="arpha" xlink:type="simple">983BB52D-B217-5E82-B341-919C6272CD00</object-id><label>Figure 5.</label><caption><p>Male and female genital anatomy of <italic><tp:taxon-name><tp:taxon-name-part taxon-name-part-type="genus" reg="Songthela">Songthela</tp:taxon-name-part> <tp:taxon-name-part taxon-name-part-type="species" reg="xiangnan">xiangnan</tp:taxon-name-part></tp:taxon-name></italic> sp. nov. <bold>A, D</bold> palp prolateral view <bold>B, E</bold> palp ventral view <bold>C, F</bold> palp retrolateral view <bold>G</bold> palp distal view <bold>H</bold> vulva dorsal view <bold>I</bold> vulva ventral view <bold>A–G</bold> XUX–2011–063 (holotype) <bold>H–I</bold> XUX–2011–070. Scale bars: 0.3 mm (<bold>A–I</bold>).</p></caption><graphic xmlns:xlink="http://www.w3.org/1999/xlink" xlink:href="zookeys-937-001-g005.jpg" position="float" orientation="portrait" xlink:type="simple" id="oo_415744.jpg"><uri content-type="original_file" xlink:type="simple">https://binary.pensoft.net/fig/415744</uri></graphic></fig><fig id="F7" position="float" orientation="portrait"><object-id xmlns:xlink="http://www.w3.org/1999/xlink" content-type="doi" xlink:type="simple">10.3897/zookeys.937.50548.figure7</object-id><object-id xmlns:xlink="http://www.w3.org/1999/xlink" content-type="arpha" xlink:type="simple">8C2DB057-A7F2-59B9-9E19-C88C7BCF2921</object-id><label>Figure 7.</label><caption><p>Male genital anatomy of <italic><tp:taxon-name><tp:taxon-name-part taxon-name-part-type="genus" reg="Songthela">Songthela</tp:taxon-name-part> <tp:taxon-name-part taxon-name-part-type="species" reg="goulouensis">goulouensis</tp:taxon-name-part></tp:taxon-name></italic><bold>A, D</bold> palp prolateral view <bold>B, E</bold> palp ventral view <bold>C, F</bold> palp retrolateral view <bold>G</bold> palp distal view <bold>A–C</bold> XUX–2011–110A <bold>D–G</bold> XUX–2011–098. Scale bars: 0.3 mm (<bold>A–G</bold>).</p></caption><graphic xmlns:xlink="http://www.w3.org/1999/xlink" xlink:href="zookeys-937-001-g007.jpg" position="float" orientation="portrait" xlink:type="simple" id="oo_415746.jpg"><uri content-type="original_file" xlink:type="simple">https://binary.pensoft.net/fig/415746</uri></graphic></fig><fig id="F8" position="float" orientation="portrait"><object-id xmlns:xlink="http://www.w3.org/1999/xlink" content-type="doi" xlink:type="simple">10.3897/zookeys.937.50548.figure8</object-id><object-id xmlns:xlink="http://www.w3.org/1999/xlink" content-type="arpha" xlink:type="simple">6A7C51FD-C3DE-57FF-928C-89EC358A6AC1</object-id><label>Figure 8.</label><caption><p>Female genital anatomy of <italic><tp:taxon-name><tp:taxon-name-part taxon-name-part-type="genus" reg="Songthela">Songthela</tp:taxon-name-part> <tp:taxon-name-part taxon-name-part-type="species" reg="goulouensis">goulouensis</tp:taxon-name-part></tp:taxon-name></italic><bold>A–D, I–L</bold> vulva dorsal view <bold>E–H, M–P</bold> vulva ventral view <bold>A, E</bold> XUX–2011–093 <bold>B, F</bold> XUX–2011–095 <bold>C, G</bold> XUX–2011–099 <bold>D, H</bold> XUX–2011–114 <bold>I, M</bold> XUX–2011–104 <bold>J, N</bold> XUX–2011–115 <bold>K, O</bold> XUX–2011–106 <bold>L, P</bold> XUX–2011–109. Scale bars: 0.3 mm (<bold>A–P</bold>).</p></caption><graphic xmlns:xlink="http://www.w3.org/1999/xlink" xlink:href="zookeys-937-001-g008.jpg" position="float" orientation="portrait" xlink:type="simple" id="oo_415747.jpg"><uri content-type="original_file" xlink:type="simple">https://binary.pensoft.net/fig/415747</uri></graphic></fig><fig id="F9" position="float" orientation="portrait"><object-id xmlns:xlink="http://www.w3.org/1999/xlink" content-type="doi" xlink:type="simple">10.3897/zookeys.937.50548.figure9</object-id><object-id xmlns:xlink="http://www.w3.org/1999/xlink" content-type="arpha" xlink:type="simple">DCDDF793-FDBC-5262-B2FC-4BB77EC07934</object-id><label>Figure 9.</label><caption><p>Female genital anatomy of <italic><tp:taxon-name><tp:taxon-name-part taxon-name-part-type="genus" reg="Songthela">Songthela</tp:taxon-name-part> <tp:taxon-name-part taxon-name-part-type="species" reg="goulouensis">goulouensis</tp:taxon-name-part></tp:taxon-name></italic><bold>A–D</bold> vulva dorsal view <bold>E–H</bold> vulva ventral view <bold>A, E</bold> GL–1997–002 <bold>B, F</bold> GL–1997–001 (lectotype) <bold>C, G</bold> GL–1997–003 <bold>D, H</bold> GL–1997–004. Scale bars: 0.3 mm (<bold>A–H</bold>).</p></caption><graphic xmlns:xlink="http://www.w3.org/1999/xlink" xlink:href="zookeys-937-001-g009.jpg" position="float" orientation="portrait" xlink:type="simple" id="oo_415748.jpg"><uri content-type="original_file" xlink:type="simple">https://binary.pensoft.net/fig/415748</uri></graphic></fig></tp:treatment-sec></tp:taxon-treatment>
