# Supplementary material for: Two new species of the primitively segmented spider genus Songthela from Hunan Province, China (Mesothelae, Liphistiidae)
Source: Zookeys. 2020 Jun 1;937:1–19. doi: 10.3897/zookeys.937.50548 (PMC7280323; doi:10.3897/zookeys.937.50548)
Supplement: XML Treatment for Songthela huangyang [file zookeys.937.50548-treatment2.xml]

<!DOCTYPE tp:taxon-treatment
  PUBLIC "-//TaxonX//DTD Taxonomic Treatment Publishing DTD v0 20100105//EN" "tax-treatment-NSO.dtd">
<tp:taxon-treatment xmlns:tp="http://www.plazi.org/taxpub"><tp:treatment-meta><kwd-group><label>Taxon classification</label><kwd><named-content xmlns:xlink="http://www.w3.org/1999/xlink" content-type="kingdom">Animalia</named-content></kwd><kwd><named-content xmlns:xlink="http://www.w3.org/1999/xlink" content-type="order">Araneae</named-content></kwd><kwd><named-content xmlns:xlink="http://www.w3.org/1999/xlink" content-type="family">Liphistiidae</named-content></kwd></kwd-group><mixed-citation publication-type="journal"><person-group><name><surname>Li</surname><given-names>Dengqing</given-names></name><name><surname>Liu</surname><given-names>Fengxiang</given-names></name><name><surname>Li</surname><given-names>Daiqin</given-names></name><name><surname>Xu</surname><given-names>Xin</given-names></name></person-group><article-title>Two new species of the primitively segmented spider genus <italic><tp:taxon-name><tp:taxon-name-part taxon-name-part-type="genus" reg="Songthela">Songthela</tp:taxon-name-part></tp:taxon-name></italic> from Hunan Province, China (<tp:taxon-name><tp:taxon-name-part taxon-name-part-type="suborder">Mesothelae</tp:taxon-name-part></tp:taxon-name>, <tp:taxon-name><tp:taxon-name-part taxon-name-part-type="family">Liphistiidae</tp:taxon-name-part></tp:taxon-name>)</article-title><source>Zookeys</source><day>01</day><month>6</month><year>2020</year><volume>937</volume><fpage>1</fpage><lpage>19</lpage><pub-id pub-id-type="doi">10.3897/zookeys.937.50548</pub-id></mixed-citation></tp:treatment-meta><tp:nomenclature><tp:taxon-name><object-id xmlns:xlink="http://www.w3.org/1999/xlink" content-type="arpha" xlink:type="simple">5F3B2167-8C42-59C3-A071-0BE610723479</object-id>
            <tp:taxon-name-part taxon-name-part-type="genus" reg="Songthela">Songthela</tp:taxon-name-part>
            <tp:taxon-name-part taxon-name-part-type="species" reg="huangyang">huangyang</tp:taxon-name-part>
            <object-id xmlns:xlink="http://www.w3.org/1999/xlink" content-type="zoobank" xlink:type="simple">http://zoobank.org/DA8D876A-C5CA-44A3-A206-0DA36251D59D</object-id>
          </tp:taxon-name><tp:taxon-status xmlns:xlink="http://www.w3.org/1999/xlink" xlink:type="simple">sp. nov.</tp:taxon-status><xref ref-type="fig" rid="F2">Figures 2</xref><xref ref-type="fig" rid="F3">, 3</xref></tp:nomenclature><tp:treatment-sec sec-type="type material" id="SECID0E6GAE"><title>Type material.</title><p><bold><italic>Holotype</italic></bold>: China·1 ♂; Hunan Province, Yueyang City, Huangyang Group; <named-content xmlns:xlink="http://www.w3.org/1999/xlink" content-type="dwc:verbatimCoordinates" xlink:type="simple"><named-content content-type="geo-json" specific-use="{&#34;type&#34;:&#34;Point&#34;,&#34;coordinates&#34;:[113.150000,29.260000]}" id="NCID0ENHAE" xlink:type="simple">29.26°N, 113.15°E</named-content></named-content>; alt. 85 m; 26 Jun. 2018; D. Li, F.X. Liu, X. Xu, D.Q. Li leg.; XUX–2018–081 (matured on 22 September 2018 at <abbrev xmlns:xlink="http://www.w3.org/1999/xlink" content-type="institution" xlink:title="College of Life Sciences, Hunan Normal University" id="ABBRID0ESHAE" xlink:type="simple">HNU</abbrev>).</p><p><bold><italic>Paratypes</italic></bold>: China·1 ♂, 2 ♀♀; same data as for holotype; XUX–2018–080, 082, XUX–2018–083 (matured on 20 October 2018 at <abbrev xmlns:xlink="http://www.w3.org/1999/xlink" content-type="institution" xlink:title="College of Life Sciences, Hunan Normal University" id="ABBRID0E5HAE" xlink:type="simple">HNU</abbrev>)·1 ♂; Hunan Province, Yueyang City, Linxiang City, Xiacaojiachong Village; <named-content xmlns:xlink="http://www.w3.org/1999/xlink" content-type="dwc:verbatimCoordinates" xlink:type="simple"><named-content content-type="geo-json" specific-use="{&#34;type&#34;:&#34;Point&#34;,&#34;coordinates&#34;:[113.350000,29.510000]}" id="NCID0EGIAE" xlink:type="simple">29.51°N, 113.35°E</named-content></named-content>; alt. 89 m; 24 Jun. 2018; D. Li, F.X. Liu, X. Xu, D.Q. Li leg.; XUX–2018–056 (matured on 20 October 2018 at <abbrev xmlns:xlink="http://www.w3.org/1999/xlink" content-type="institution" xlink:title="College of Life Sciences, Hunan Normal University" id="ABBRID0ELIAE" xlink:type="simple">HNU</abbrev>)·1 ♀; Hunan Province, Yueyang City, Yueyang County, Gangkou Town, Gangkou Village; <named-content xmlns:xlink="http://www.w3.org/1999/xlink" content-type="dwc:verbatimCoordinates" xlink:type="simple"><named-content content-type="geo-json" specific-use="{&#34;type&#34;:&#34;Point&#34;,&#34;coordinates&#34;:[113.400000,29.180000]}" id="NCID0ETIAE" xlink:type="simple">29.18°N, 113.40°E</named-content></named-content>; alt. 21 m; 25 Jun. 2018; D. Li, F.X. Liu, X. Xu, D.Q. Li leg.; XUX–2018–059·1 ♂; Hunan Province, Yueyang City, Yueyang County, Gangkou Town, Yishan Village; <named-content xmlns:xlink="http://www.w3.org/1999/xlink" content-type="dwc:verbatimCoordinates" xlink:type="simple"><named-content content-type="geo-json" specific-use="{&#34;type&#34;:&#34;Point&#34;,&#34;coordinates&#34;:[113.260000,29.200000]}" id="NCID0E2IAE" xlink:type="simple">29.20°N, 113.26°E</named-content></named-content>; alt. 55 m; 25 Jun. 2018; D. Li, F.X. Liu, X. Xu, D.Q. Li leg.; XUX–2018–077 (matured on 20 October 2018 at <abbrev xmlns:xlink="http://www.w3.org/1999/xlink" content-type="institution" xlink:title="College of Life Sciences, Hunan Normal University" id="ABBRID0EAJAE" xlink:type="simple">HNU</abbrev>).</p></tp:treatment-sec><tp:treatment-sec sec-type="diagnosis" id="SECID0EFJAE"><title>Diagnosis.</title><p>Males of <italic><tp:taxon-name><tp:taxon-name-part taxon-name-part-type="genus" reg="Songthela">S.</tp:taxon-name-part> <tp:taxon-name-part taxon-name-part-type="species" reg="huangyang">huangyang</tp:taxon-name-part></tp:taxon-name></italic> sp. nov. resemble those of <italic><tp:taxon-name><tp:taxon-name-part taxon-name-part-type="genus" reg="Songthela">S.</tp:taxon-name-part> <tp:taxon-name-part taxon-name-part-type="species" reg="ciliensis">ciliensis</tp:taxon-name-part></tp:taxon-name></italic>, <italic><tp:taxon-name><tp:taxon-name-part taxon-name-part-type="genus" reg="Songthela">S.</tp:taxon-name-part> <tp:taxon-name-part taxon-name-part-type="species" reg="mangshan">mangshan</tp:taxon-name-part></tp:taxon-name></italic> and <italic><tp:taxon-name><tp:taxon-name-part taxon-name-part-type="genus" reg="Songthela">S.</tp:taxon-name-part> <tp:taxon-name-part taxon-name-part-type="species" reg="pyriformis">pyriformis</tp:taxon-name-part></tp:taxon-name></italic> by the conductor with one apical spine, but can be distinguished from <italic><tp:taxon-name><tp:taxon-name-part taxon-name-part-type="genus" reg="Songthela">S.</tp:taxon-name-part> <tp:taxon-name-part taxon-name-part-type="species" reg="ciliensis">ciliensis</tp:taxon-name-part></tp:taxon-name></italic> and <italic><tp:taxon-name><tp:taxon-name-part taxon-name-part-type="genus" reg="Songthela">S.</tp:taxon-name-part> <tp:taxon-name-part taxon-name-part-type="species" reg="mangshan">mangshan</tp:taxon-name-part></tp:taxon-name></italic> by the narrow base of the conductor (Fig. <xref ref-type="fig" rid="F3">3B, E</xref>); from <italic><tp:taxon-name><tp:taxon-name-part taxon-name-part-type="genus" reg="Songthela">S.</tp:taxon-name-part> <tp:taxon-name-part taxon-name-part-type="species" reg="pyriformis">pyriformis</tp:taxon-name-part></tp:taxon-name></italic> by the thinner conductor apical spine, the contrategulum with the densely denticulate margin, and the narrower tegulum (Fig. <xref ref-type="fig" rid="F3">3D–G</xref>); from the other <italic><tp:taxon-name><tp:taxon-name-part taxon-name-part-type="genus" reg="Songthela">Songthela</tp:taxon-name-part></tp:taxon-name></italic> species by the conductor base narrow with one apical spine (Fig. <xref ref-type="fig" rid="F3">3B, E</xref>); and by the narrower tegulum (Fig. <xref ref-type="fig" rid="F3">3F</xref>). Females of <italic><tp:taxon-name><tp:taxon-name-part taxon-name-part-type="genus" reg="Songthela">S.</tp:taxon-name-part> <tp:taxon-name-part taxon-name-part-type="species" reg="huangyang">huangyang</tp:taxon-name-part></tp:taxon-name></italic> sp. nov. differ from those of other <italic><tp:taxon-name><tp:taxon-name-part taxon-name-part-type="genus" reg="Songthela">Songthela</tp:taxon-name-part></tp:taxon-name></italic> species by four receptacular clusters along the anterior margin of the bursa copulatrix, and the median pairs with obscure slender genital stalks (Fig. <xref ref-type="fig" rid="F3">3I, J, L, M</xref>).</p></tp:treatment-sec><tp:treatment-sec sec-type="description" id="SECID0EFNAE"><title>Description.</title><p><bold>Male</bold> (holotype; Fig. <xref ref-type="fig" rid="F2">2E</xref>). Carapace black brown and opisthosoma light brown in alcohol; fourth to sixth tergite yellow brown, remaining tergites dark brown; sternum narrow, much longer than wide; few fine pointed hairs running over ocular area; chelicerae robust with promargin of cheliceral groove with 12 denticles of variable size; legs with sturdy hairs and spines; opisthosoma with 12 tergites, the second to fifth tergite larger than remaining ones and fourth the largest; eight spinnerets. Measurements: <abbrev xmlns:xlink="http://www.w3.org/1999/xlink" xlink:title="body length" id="ABBRID0ERNAE" xlink:type="simple">BL</abbrev> 9.29, <abbrev xmlns:xlink="http://www.w3.org/1999/xlink" xlink:title="carapace length" id="ABBRID0EVNAE" xlink:type="simple">CL</abbrev> 4.33, <abbrev xmlns:xlink="http://www.w3.org/1999/xlink" xlink:title="carapace width" id="ABBRID0EZNAE" xlink:type="simple">CW</abbrev> 3.94, <abbrev xmlns:xlink="http://www.w3.org/1999/xlink" xlink:title="opisthosoma length" id="ABBRID0E4NAE" xlink:type="simple">OL</abbrev> 4.73, <abbrev xmlns:xlink="http://www.w3.org/1999/xlink" xlink:title="opisthosoma width" id="ABBRID0EBOAE" xlink:type="simple">OW</abbrev> 2.79; <abbrev xmlns:xlink="http://www.w3.org/1999/xlink" xlink:title="anterior lateral eyes" id="ABBRID0EFOAE" xlink:type="simple">ALE</abbrev> &gt; <abbrev xmlns:xlink="http://www.w3.org/1999/xlink" xlink:title="posterior lateral eyes" id="ABBRID0EJOAE" xlink:type="simple">PLE</abbrev> &gt; <abbrev xmlns:xlink="http://www.w3.org/1999/xlink" xlink:title="posterior median eyes" id="ABBRID0ENOAE" xlink:type="simple">PME</abbrev> &gt; <abbrev xmlns:xlink="http://www.w3.org/1999/xlink" xlink:title="anterior median eyes" id="ABBRID0EROAE" xlink:type="simple">AME</abbrev>; leg I 14.73 (4.09 + 1.86 + 2.94 + 3.79 + 2.05), leg II 15.03 (4.10 + 1.81 + 2.83 + 4.02 + 2.27), leg III 16.36 (4.21 + 1.84 + 2.96 + 4.73 + 2.62), leg IV 21.05 (5.14 + 2.05 + 3.97 + 6.45 + 3.44).</p><fig id="F2" position="float" orientation="portrait"><object-id xmlns:xlink="http://www.w3.org/1999/xlink" content-type="doi" xlink:type="simple">10.3897/zookeys.937.50548.figure2</object-id><object-id xmlns:xlink="http://www.w3.org/1999/xlink" content-type="arpha" xlink:type="simple">A23073D9-A415-57C2-A86C-1F812F451940</object-id><label>Figure 2.</label><caption><p>Microhabitat and general somatic morphology of <italic><tp:taxon-name><tp:taxon-name-part taxon-name-part-type="genus" reg="Songthela">Songthela</tp:taxon-name-part> <tp:taxon-name-part taxon-name-part-type="species" reg="huangyang">huangyang</tp:taxon-name-part></tp:taxon-name></italic> sp. nov. (XUX–2018–082, female; XUX–2018–083, male) <bold>A</bold> microhabitat <bold>B, C</bold> the trapdoor with the door closed and open <bold>D, E</bold> dorsal view. Scale bar: 3 mm (<bold>D</bold>).</p></caption><graphic xmlns:xlink="http://www.w3.org/1999/xlink" xlink:href="zookeys-937-001-g002.jpg" position="float" orientation="portrait" xlink:type="simple" id="oo_415741.jpg"><uri content-type="original_file" xlink:type="simple">https://binary.pensoft.net/fig/415741</uri></graphic></fig><p><bold><italic>Palp</italic>.</bold> Paracymbium with numerous setae and spines on the tip (Fig. <xref ref-type="fig" rid="F3">3A–C</xref>); contrategulum with a densely denticulate margin (Fig. <xref ref-type="fig" rid="F3">3D</xref>); tegulum narrow with a serrate marginal apophysis and a finger-like terminal apophysis (Fig. <xref ref-type="fig" rid="F3">3F, G</xref>); conductor situated ventro-proximally from the embolus, its base narrow and fused with embolus, distal portion free, and sharply narrowing to a apical spine (Fig. <xref ref-type="fig" rid="F3">3A, B, E</xref>); embolus with a wide and flat opening (Fig. <xref ref-type="fig" rid="F3">3C, D</xref>).</p><p><bold>Female</bold> (XUX–2018–082; Fig. <xref ref-type="fig" rid="F2">2D</xref>). Carapace red brown and opisthosoma brown in alcohol; fourth to sixth tergite grey and brown, remaining tergites dark brown; sternum narrow, much longer than wide; few fine pointed hairs running over ocular area; chelicerae robust with promargin of cheliceral groove with eleven denticles; legs with sturdy hairs and spines; opisthosoma with 12 tergites, the second to fifth tergite larger than remaining ones and fourth the largest; eight spinnerets. Measurements: <abbrev xmlns:xlink="http://www.w3.org/1999/xlink" xlink:title="body length" id="ABBRID0EYQAE" xlink:type="simple">BL</abbrev> 14.15, <abbrev xmlns:xlink="http://www.w3.org/1999/xlink" xlink:title="carapace length" id="ABBRID0E3QAE" xlink:type="simple">CL</abbrev> 5.97, <abbrev xmlns:xlink="http://www.w3.org/1999/xlink" xlink:title="carapace width" id="ABBRID0EARAE" xlink:type="simple">CW</abbrev> 5.46, <abbrev xmlns:xlink="http://www.w3.org/1999/xlink" xlink:title="opisthosoma length" id="ABBRID0EERAE" xlink:type="simple">OL</abbrev> 7.73, <abbrev xmlns:xlink="http://www.w3.org/1999/xlink" xlink:title="opisthosoma width" id="ABBRID0EIRAE" xlink:type="simple">OW</abbrev> 6.55; <abbrev xmlns:xlink="http://www.w3.org/1999/xlink" xlink:title="anterior lateral eyes" id="ABBRID0EMRAE" xlink:type="simple">ALE</abbrev> &gt; <abbrev xmlns:xlink="http://www.w3.org/1999/xlink" xlink:title="posterior lateral eyes" id="ABBRID0EQRAE" xlink:type="simple">PLE</abbrev> &gt; <abbrev xmlns:xlink="http://www.w3.org/1999/xlink" xlink:title="posterior median eyes" id="ABBRID0EURAE" xlink:type="simple">PME</abbrev> &gt; <abbrev xmlns:xlink="http://www.w3.org/1999/xlink" xlink:title="anterior median eyes" id="ABBRID0EYRAE" xlink:type="simple">AME</abbrev>; palp 11.05 (3.64 + 2.07 + 2.47 + 2.87), leg I 12.80 (3.95 + 2.33 + 2.47 + 2.61 + 1.44), leg II 12.40 (3.67 + 2.26 + 2.28 + 2.66 + 1.53), leg III 12.91 (3.53 + 2.31 + 2.26 + 3.13 + 1.68), leg IV 18.24 (4.76 + 2.67 + 3.31 + 5.03 + 2.47).</p><p><bold><italic>Female genitalia</italic>.</bold> Four receptacular clusters along the anterior margin of the bursa copulatrix, the median pair with obscure slender genital stalks, smaller than or similar to the lateral ones; the lateral receptacular clusters without genital stalks (Fig. <xref ref-type="fig" rid="F3">3H–M</xref>); the posterior part of the genital area inverted trapezoid (Fig. <xref ref-type="fig" rid="F3">3H–M</xref>).</p></tp:treatment-sec><tp:treatment-sec sec-type="variation" id="SECID0ELSAE"><title>Variation.</title><p>Males and females vary in body size. The range of measurements in males as follows (<italic>N</italic> = 4): <abbrev xmlns:xlink="http://www.w3.org/1999/xlink" xlink:title="body length" id="ABBRID0ETSAE" xlink:type="simple">BL</abbrev> 9.29–10.78, <abbrev xmlns:xlink="http://www.w3.org/1999/xlink" xlink:title="carapace length" id="ABBRID0EXSAE" xlink:type="simple">CL</abbrev> 4.33–5.07, <abbrev xmlns:xlink="http://www.w3.org/1999/xlink" xlink:title="carapace width" id="ABBRID0E2SAE" xlink:type="simple">CW</abbrev> 3.94–5.02, <abbrev xmlns:xlink="http://www.w3.org/1999/xlink" xlink:title="opisthosoma length" id="ABBRID0E6SAE" xlink:type="simple">OL</abbrev> 4.43–4.73, <abbrev xmlns:xlink="http://www.w3.org/1999/xlink" xlink:title="opisthosoma width" id="ABBRID0EDTAE" xlink:type="simple">OW</abbrev> 2.77–3.11; females (<italic>N</italic> = 3): <abbrev xmlns:xlink="http://www.w3.org/1999/xlink" xlink:title="body length" id="ABBRID0EJTAE" xlink:type="simple">BL</abbrev> 9.23–14.15, <abbrev xmlns:xlink="http://www.w3.org/1999/xlink" xlink:title="carapace length" id="ABBRID0ENTAE" xlink:type="simple">CL</abbrev> 3.55–5.97, <abbrev xmlns:xlink="http://www.w3.org/1999/xlink" xlink:title="carapace width" id="ABBRID0ERTAE" xlink:type="simple">CW</abbrev> 4.01–5.46, <abbrev xmlns:xlink="http://www.w3.org/1999/xlink" xlink:title="opisthosoma length" id="ABBRID0EVTAE" xlink:type="simple">OL</abbrev> 5.36–7.73, <abbrev xmlns:xlink="http://www.w3.org/1999/xlink" xlink:title="opisthosoma width" id="ABBRID0EZTAE" xlink:type="simple">OW</abbrev> 4.44–6.55. In addition, female genitalia show slight intraspecific variation: the genital stalks of the median pair are slender (Fig. <xref ref-type="fig" rid="F3">3I, J, L, M</xref>), or four receptacular clusters are slightly sclerotized, perhaps because of the early stage of maturity of the specimen (Fig. <xref ref-type="fig" rid="F3">3H, K</xref>); or the genital stalks of the median pair have the obscure ribbed distal portion (Fig. <xref ref-type="fig" rid="F3">3I, L</xref>).</p><fig id="F3" position="float" orientation="portrait"><object-id xmlns:xlink="http://www.w3.org/1999/xlink" content-type="doi" xlink:type="simple">10.3897/zookeys.937.50548.figure3</object-id><object-id xmlns:xlink="http://www.w3.org/1999/xlink" content-type="arpha" xlink:type="simple">1EEF1993-E900-5950-B218-8068C410894F</object-id><label>Figure 3.</label><caption><p>Male and female genital anatomy of <italic><tp:taxon-name><tp:taxon-name-part taxon-name-part-type="genus" reg="Songthela">Songthela</tp:taxon-name-part> <tp:taxon-name-part taxon-name-part-type="species" reg="huangyang">huangyang</tp:taxon-name-part></tp:taxon-name></italic> sp. nov. <bold>A, D</bold> palp prolateral view <bold>B, E</bold> palp ventral view <bold>C, F</bold> palp retrolateral view <bold>G</bold> palp distal view <bold>H–J</bold> vulva dorsal view <bold>K–M</bold> vulva ventral view <bold>A–C</bold> XUX–2018–081 (holotype) <bold>D–G</bold> XUX–2018–083 <bold>H, K</bold> XUX–2018–059 <bold>I, L</bold> XUX–2018–080 <bold>J, M</bold> XUX–2018–082. Scale bars: 0.3 mm (<bold>A–M</bold>).</p></caption><graphic xmlns:xlink="http://www.w3.org/1999/xlink" xlink:href="zookeys-937-001-g003.jpg" position="float" orientation="portrait" xlink:type="simple" id="oo_415742.jpg"><uri content-type="original_file" xlink:type="simple">https://binary.pensoft.net/fig/415742</uri></graphic></fig></tp:treatment-sec><tp:treatment-sec sec-type="etymology" id="SECID0EZVAE"><title>Etymology.</title><p>The species epithet, a noun in apposition, refers to the type locality.</p></tp:treatment-sec><tp:treatment-sec sec-type="distribution" id="SECID0E5VAE"><title>Distribution.</title><p>Hunan (Yueyang) Province, China.</p></tp:treatment-sec><tp:treatment-sec sec-type="GenBank accession number" id="SECID0EDWAE"><title>GenBank accession number.</title><p>Holotype (XUX–2018–081): <ext-link xmlns:xlink="http://www.w3.org/1999/xlink" ext-link-type="gen" xlink:href="MT102213" xlink:type="simple">MT102213</ext-link>.</p></tp:treatment-sec></tp:taxon-treatment>
