# Supplementary material for: Two new species of the primitively segmented spider genus Songthela from Hunan Province, China (Mesothelae, Liphistiidae)
Source: Zookeys. 2020 Jun 1;937:1–19. doi: 10.3897/zookeys.937.50548 (PMC7280323; doi:10.3897/zookeys.937.50548)
Supplement: XML Treatment for Songthela xiangnan [file zookeys.937.50548-treatment3.xml]

<!DOCTYPE tp:taxon-treatment
  PUBLIC "-//TaxonX//DTD Taxonomic Treatment Publishing DTD v0 20100105//EN" "tax-treatment-NSO.dtd">
<tp:taxon-treatment xmlns:tp="http://www.plazi.org/taxpub"><tp:treatment-meta><kwd-group><label>Taxon classification</label><kwd><named-content xmlns:xlink="http://www.w3.org/1999/xlink" content-type="kingdom">Animalia</named-content></kwd><kwd><named-content xmlns:xlink="http://www.w3.org/1999/xlink" content-type="order">Araneae</named-content></kwd><kwd><named-content xmlns:xlink="http://www.w3.org/1999/xlink" content-type="family">Liphistiidae</named-content></kwd></kwd-group><mixed-citation publication-type="journal"><person-group><name><surname>Li</surname><given-names>Dengqing</given-names></name><name><surname>Liu</surname><given-names>Fengxiang</given-names></name><name><surname>Li</surname><given-names>Daiqin</given-names></name><name><surname>Xu</surname><given-names>Xin</given-names></name></person-group><article-title>Two new species of the primitively segmented spider genus <italic><tp:taxon-name><tp:taxon-name-part taxon-name-part-type="genus" reg="Songthela">Songthela</tp:taxon-name-part></tp:taxon-name></italic> from Hunan Province, China (<tp:taxon-name><tp:taxon-name-part taxon-name-part-type="suborder">Mesothelae</tp:taxon-name-part></tp:taxon-name>, <tp:taxon-name><tp:taxon-name-part taxon-name-part-type="family">Liphistiidae</tp:taxon-name-part></tp:taxon-name>)</article-title><source>Zookeys</source><day>01</day><month>6</month><year>2020</year><volume>937</volume><fpage>1</fpage><lpage>19</lpage><pub-id pub-id-type="doi">10.3897/zookeys.937.50548</pub-id></mixed-citation></tp:treatment-meta><tp:nomenclature><tp:taxon-name><object-id xmlns:xlink="http://www.w3.org/1999/xlink" content-type="arpha" xlink:type="simple">BD560AAC-2C6B-56AE-B59C-35C9BCC645CD</object-id>
            <tp:taxon-name-part taxon-name-part-type="genus" reg="Songthela">Songthela</tp:taxon-name-part>
            <tp:taxon-name-part taxon-name-part-type="species" reg="xiangnan">xiangnan</tp:taxon-name-part>
            <object-id xmlns:xlink="http://www.w3.org/1999/xlink" content-type="zoobank" xlink:type="simple">http://zoobank.org/C1546A27-6E26-4271-8457-91CA59E072A9</object-id>
          </tp:taxon-name><tp:taxon-status xmlns:xlink="http://www.w3.org/1999/xlink" xlink:type="simple">sp. nov.</tp:taxon-status><xref ref-type="fig" rid="F4">Figures 4</xref><xref ref-type="fig" rid="F5">, 5</xref></tp:nomenclature><tp:treatment-sec sec-type="type material" id="SECID0E5XAE"><title>Type material.</title><p><bold><italic>Holotype</italic></bold>: China·1 ♂; Hunan Province, Hengyang City, Mt. Heng, Xiangnan Temple; <named-content xmlns:xlink="http://www.w3.org/1999/xlink" content-type="dwc:verbatimCoordinates" xlink:type="simple"><named-content content-type="geo-json" specific-use="{&#34;type&#34;:&#34;Point&#34;,&#34;coordinates&#34;:[112.690000,27.280000]}" id="NCID0EMYAE" xlink:type="simple">27.28°N, 112.69°E</named-content></named-content>; alt. 959 m; 18 Aug. 2011; F.X. Liu, X. Xu, R. Xiao leg.; XUX–2011–063.</p><p><bold><italic>Paratypes</italic></bold>: China·2 ♀♀; same data as for holotype; XUX–2011–070, 071.</p></tp:treatment-sec><tp:treatment-sec sec-type="diagnosis" id="SECID0EYYAE"><title>Diagnosis.</title><p>Male of <italic><tp:taxon-name><tp:taxon-name-part taxon-name-part-type="genus" reg="Songthela">S.</tp:taxon-name-part> <tp:taxon-name-part taxon-name-part-type="species" reg="xiangnan">xiangnan</tp:taxon-name-part></tp:taxon-name></italic> sp. nov. resembles that of <italic><tp:taxon-name><tp:taxon-name-part taxon-name-part-type="genus" reg="Songthela">S.</tp:taxon-name-part> <tp:taxon-name-part taxon-name-part-type="species" reg="pluma">pluma</tp:taxon-name-part></tp:taxon-name></italic>, but can be distinguished from the latter by the conductor with two apical spines, the longer spine with a bifid apex (Fig. <xref ref-type="fig" rid="F5">5A, B, D, E, G</xref>), by the contrategulum with only one dentate margin and with a small apophysis located proximally (Fig. <xref ref-type="fig" rid="F5">5A, B, D, E</xref>), and by the tegulum with a finger-like terminal apophysis in retrolateral view (Fig. <xref ref-type="fig" rid="F5">5C, F</xref>); from that of other <italic><tp:taxon-name><tp:taxon-name-part taxon-name-part-type="genus" reg="Songthela">Songthela</tp:taxon-name-part></tp:taxon-name></italic> species by the central part of the conductor with several short spines, the blade-shaped conductor spine with a bifid apex (Fig. <xref ref-type="fig" rid="F5">5A, B, D, E, G</xref>). Females of <italic><tp:taxon-name><tp:taxon-name-part taxon-name-part-type="genus" reg="Songthela">S.</tp:taxon-name-part> <tp:taxon-name-part taxon-name-part-type="species" reg="xiangnan">xiangnan</tp:taxon-name-part></tp:taxon-name></italic> sp. nov. differ from those of <italic><tp:taxon-name><tp:taxon-name-part taxon-name-part-type="genus" reg="Songthela">S.</tp:taxon-name-part> <tp:taxon-name-part taxon-name-part-type="species" reg="pluma">pluma</tp:taxon-name-part></tp:taxon-name></italic> by the longer genital stalks of the median receptacular clusters (Fig. <xref ref-type="fig" rid="F5">5H</xref>), and the smaller lateral receptacular clusters with obscure genital stalks (Fig. <xref ref-type="fig" rid="F5">5H</xref>); from those of other <italic><tp:taxon-name><tp:taxon-name-part taxon-name-part-type="genus" reg="Songthela">Songthela</tp:taxon-name-part></tp:taxon-name></italic> species by the median receptacular clusters with longer and trachea-shaped genital stalks, obviously larger than the lateral ones, the lateral receptacular clusters with obscure genital stalks, situated slightly dorsolaterally (Fig. <xref ref-type="fig" rid="F5">5H</xref>).</p></tp:treatment-sec><tp:treatment-sec sec-type="description" id="SECID0EU2AE"><title>Description.</title><p><bold>Male</bold> (holotype; Fig. <xref ref-type="fig" rid="F4">4E</xref>). Carapace yellow with several short hairs on the margin; opisthosoma light brown; tergites yellowish-brown; sternum narrow; few fine pointed hairs running over ocular area; chelicerae robust with promargin of cheliceral groove with 12 denticles; legs with sturdy hairs and spines; opisthosoma with 12 tergites, the second to fifth tergite larger than remaining ones and third the largest; six spinnerets. Measurements: <abbrev xmlns:xlink="http://www.w3.org/1999/xlink" xlink:title="body length" id="ABBRID0EA3AE" xlink:type="simple">BL</abbrev> 10.80, <abbrev xmlns:xlink="http://www.w3.org/1999/xlink" xlink:title="carapace length" id="ABBRID0EE3AE" xlink:type="simple">CL</abbrev> 5.51, <abbrev xmlns:xlink="http://www.w3.org/1999/xlink" xlink:title="carapace width" id="ABBRID0EI3AE" xlink:type="simple">CW</abbrev> 5.48, <abbrev xmlns:xlink="http://www.w3.org/1999/xlink" xlink:title="opisthosoma length" id="ABBRID0EM3AE" xlink:type="simple">OL</abbrev> 5.18, <abbrev xmlns:xlink="http://www.w3.org/1999/xlink" xlink:title="opisthosoma width" id="ABBRID0EQ3AE" xlink:type="simple">OW</abbrev> 4.10; <abbrev xmlns:xlink="http://www.w3.org/1999/xlink" xlink:title="anterior lateral eyes" id="ABBRID0EU3AE" xlink:type="simple">ALE</abbrev> &gt; <abbrev xmlns:xlink="http://www.w3.org/1999/xlink" xlink:title="posterior lateral eyes" id="ABBRID0EY3AE" xlink:type="simple">PLE</abbrev> &gt; <abbrev xmlns:xlink="http://www.w3.org/1999/xlink" xlink:title="posterior median eyes" id="ABBRID0E33AE" xlink:type="simple">PME</abbrev> &gt; <abbrev xmlns:xlink="http://www.w3.org/1999/xlink" xlink:title="anterior median eyes" id="ABBRID0EA4AE" xlink:type="simple">AME</abbrev>; leg I 20.24 (5.77 + 2.43 + 4.41 + 5.34 + 2.29), leg II 20.51 (5.63 + 2.43 + 4.28 + 5.69 + 2.48), leg III 21.83 (5.45 + 2.49 + 4.32 + 6.71 + 2.86), leg IV 28.2 (7.15 + 2.74 + 5.79 + 8.97 + 3.55).</p><fig id="F4" position="float" orientation="portrait"><object-id xmlns:xlink="http://www.w3.org/1999/xlink" content-type="doi" xlink:type="simple">10.3897/zookeys.937.50548.figure4</object-id><object-id xmlns:xlink="http://www.w3.org/1999/xlink" content-type="arpha" xlink:type="simple">9F791B49-A2DD-5CEB-9BA9-44390E5EAE8D</object-id><label>Figure 4.</label><caption><p>Microhabitat and general somatic morphology of <italic><tp:taxon-name><tp:taxon-name-part taxon-name-part-type="genus" reg="Songthela">Songthela</tp:taxon-name-part> <tp:taxon-name-part taxon-name-part-type="species" reg="xiangnan">xiangnan</tp:taxon-name-part></tp:taxon-name></italic> sp. nov. (XUX–2011–071, female; XUX–2011–063, male) <bold>A</bold> microhabitat <bold>B, C</bold> the trapdoor with the door closed and open <bold>D, E</bold> dorsal view. Scale bars: 3 mm (<bold>D, E</bold>).</p></caption><graphic xmlns:xlink="http://www.w3.org/1999/xlink" xlink:href="zookeys-937-001-g004.jpg" position="float" orientation="portrait" xlink:type="simple" id="oo_415743.jpg"><uri content-type="original_file" xlink:type="simple">https://binary.pensoft.net/fig/415743</uri></graphic></fig><p><bold><italic>Palp</italic>.</bold> Prolateral side of paracymbium unpigmented and unsclerotized, with numerous setae and spines on the tip (Fig. <xref ref-type="fig" rid="F5">5A</xref>); contrategulum with serrate margin and with a small apophysis located proximally (Fig. <xref ref-type="fig" rid="F5">5A, B, D, E</xref>); tegulum with a dentate marginal apophysis and the dorsal extension of terminal apophysis, and a long finger-like terminal apophysis in retrolateral view (Fig. <xref ref-type="fig" rid="F5">5C, F</xref>); conductor base wide and fused with embolus, unsmooth middle portion covered with several short spines, a long blade-shaped spine with a bifid apex and a short spine basally (Fig. <xref ref-type="fig" rid="F5">5A, B, D, E</xref>); embolus with a flat opening in distal portion and ridged apophysis in middle ventral portion (Fig. <xref ref-type="fig" rid="F5">5A–G</xref>).</p><p><bold>Female</bold> (XUX–2011–070; Fig. <xref ref-type="fig" rid="F4">4D</xref>). Carapace yellow brown with several hairs on the margin; opisthosoma brown; fourth to sixth tergite light brown with some brown flecks, remaining tergites dark brown; sternum narrow; few fine pointed hairs running over ocular area; chelicerae robust with promargin of cheliceral groove with 12 denticles; legs with sturdy hairs and spines; opisthosoma with 12 tergites, the second to fifth tergite larger than remaining ones and fourth the largest; six spinnerets. Measurements: <abbrev xmlns:xlink="http://www.w3.org/1999/xlink" xlink:title="body length" id="ABBRID0EH6AE" xlink:type="simple">BL</abbrev> 14.31, <abbrev xmlns:xlink="http://www.w3.org/1999/xlink" xlink:title="carapace length" id="ABBRID0EL6AE" xlink:type="simple">CL</abbrev> 6.44, <abbrev xmlns:xlink="http://www.w3.org/1999/xlink" xlink:title="carapace width" id="ABBRID0EP6AE" xlink:type="simple">CW</abbrev> 5.94, <abbrev xmlns:xlink="http://www.w3.org/1999/xlink" xlink:title="opisthosoma length" id="ABBRID0ET6AE" xlink:type="simple">OL</abbrev> 7.04, <abbrev xmlns:xlink="http://www.w3.org/1999/xlink" xlink:title="opisthosoma width" id="ABBRID0EX6AE" xlink:type="simple">OW</abbrev> 6.18; <abbrev xmlns:xlink="http://www.w3.org/1999/xlink" xlink:title="anterior lateral eyes" id="ABBRID0E26AE" xlink:type="simple">ALE</abbrev> &gt; <abbrev xmlns:xlink="http://www.w3.org/1999/xlink" xlink:title="posterior lateral eyes" id="ABBRID0EAAAG" xlink:type="simple">PLE</abbrev> &gt; <abbrev xmlns:xlink="http://www.w3.org/1999/xlink" xlink:title="posterior median eyes" id="ABBRID0EEAAG" xlink:type="simple">PME</abbrev> &gt; <abbrev xmlns:xlink="http://www.w3.org/1999/xlink" xlink:title="anterior median eyes" id="ABBRID0EIAAG" xlink:type="simple">AME</abbrev>; palp 12.59 (4.35 + 2.31 + 2.64 + 3.29), leg I 14.28 (4.64 + 2.52 + 2.78 + 2.80 + 1.54), leg II 13.76 (4.25 + 2.42 + 2.52 + 3.00 + 1.57), leg III 14.32 (4.08 + 2.44 + 2.53 + 3.41 + 1.86), leg IV 20.37 (5.72 + 2.94 + 3.74 + 5.30 + 2.67).</p><p><bold><italic>Female genitalia</italic>.</bold> The median pair of the receptacular clusters along the anterior margin of the bursa copulatrix, with long, trachea-shaped and slightly ventral-tilted genital stalks close to each other basally but separated from each other distally; the middle receptacular clusters obviously larger than the lateral ones; the lateral receptacular clusters with obscure genital stalks, situated slightly dorsolaterally (Fig. <xref ref-type="fig" rid="F5">5H, I</xref>); the anterior margin of the bursa copulatrix trapezoid (Fig. <xref ref-type="fig" rid="F5">5H, I</xref>).</p><fig id="F5" position="float" orientation="portrait"><object-id xmlns:xlink="http://www.w3.org/1999/xlink" content-type="doi" xlink:type="simple">10.3897/zookeys.937.50548.figure5</object-id><object-id xmlns:xlink="http://www.w3.org/1999/xlink" content-type="arpha" xlink:type="simple">983BB52D-B217-5E82-B341-919C6272CD00</object-id><label>Figure 5.</label><caption><p>Male and female genital anatomy of <italic><tp:taxon-name><tp:taxon-name-part taxon-name-part-type="genus" reg="Songthela">Songthela</tp:taxon-name-part> <tp:taxon-name-part taxon-name-part-type="species" reg="xiangnan">xiangnan</tp:taxon-name-part></tp:taxon-name></italic> sp. nov. <bold>A, D</bold> palp prolateral view <bold>B, E</bold> palp ventral view <bold>C, F</bold> palp retrolateral view <bold>G</bold> palp distal view <bold>H</bold> vulva dorsal view <bold>I</bold> vulva ventral view <bold>A–G</bold> XUX–2011–063 (holotype) <bold>H–I</bold> XUX–2011–070. Scale bars: 0.3 mm (<bold>A–I</bold>).</p></caption><graphic xmlns:xlink="http://www.w3.org/1999/xlink" xlink:href="zookeys-937-001-g005.jpg" position="float" orientation="portrait" xlink:type="simple" id="oo_415744.jpg"><uri content-type="original_file" xlink:type="simple">https://binary.pensoft.net/fig/415744</uri></graphic></fig></tp:treatment-sec><tp:treatment-sec sec-type="variation" id="SECID0EFCAG"><title>Variation.</title><p>The range of measurements in females as follows (<italic>N</italic> = 2): <abbrev xmlns:xlink="http://www.w3.org/1999/xlink" xlink:title="body length" id="ABBRID0ENCAG" xlink:type="simple">BL</abbrev> 12.56–14.31, <abbrev xmlns:xlink="http://www.w3.org/1999/xlink" xlink:title="carapace length" id="ABBRID0ERCAG" xlink:type="simple">CL</abbrev> 6.26–6.44, <abbrev xmlns:xlink="http://www.w3.org/1999/xlink" xlink:title="carapace width" id="ABBRID0EVCAG" xlink:type="simple">CW</abbrev> 5.67–5.94, <abbrev xmlns:xlink="http://www.w3.org/1999/xlink" xlink:title="opisthosoma length" id="ABBRID0EZCAG" xlink:type="simple">OL</abbrev> 5.78–7.04, <abbrev xmlns:xlink="http://www.w3.org/1999/xlink" xlink:title="opisthosoma width" id="ABBRID0E4CAG" xlink:type="simple">OW</abbrev> 4.65–6.18.</p></tp:treatment-sec><tp:treatment-sec sec-type="etymology" id="SECID0EBDAG"><title>Etymology.</title><p>The species epithet, a noun in apposition, refers to the type locality.</p></tp:treatment-sec><tp:treatment-sec sec-type="distribution" id="SECID0EGDAG"><title>Distribution.</title><p>Hunan (Hengyang) Province, China.</p></tp:treatment-sec><tp:treatment-sec sec-type="GenBank accession number" id="SECID0ELDAG"><title>GenBank accession number.</title><p><bold>Holotype</bold>: XUX–2011–063: <ext-link xmlns:xlink="http://www.w3.org/1999/xlink" ext-link-type="gen" xlink:href="MT102212" xlink:type="simple">MT102212</ext-link>.</p></tp:treatment-sec></tp:taxon-treatment>
