# Supplementary material for: Two new species of the primitively segmented spider genus Songthela from Hunan Province, China (Mesothelae, Liphistiidae)
Source: Zookeys. 2020 Jun 1;937:1–19. doi: 10.3897/zookeys.937.50548 (PMC7280323; doi:10.3897/zookeys.937.50548)
Supplement: XML Treatment for Songthela goulouensis [file zookeys.937.50548-treatment4.xml]

<!DOCTYPE tp:taxon-treatment
  PUBLIC "-//TaxonX//DTD Taxonomic Treatment Publishing DTD v0 20100105//EN" "tax-treatment-NSO.dtd">
<tp:taxon-treatment xmlns:tp="http://www.plazi.org/taxpub"><tp:treatment-meta><kwd-group><label>Taxon classification</label><kwd><named-content xmlns:xlink="http://www.w3.org/1999/xlink" content-type="kingdom">Animalia</named-content></kwd><kwd><named-content xmlns:xlink="http://www.w3.org/1999/xlink" content-type="order">Araneae</named-content></kwd><kwd><named-content xmlns:xlink="http://www.w3.org/1999/xlink" content-type="family">Liphistiidae</named-content></kwd></kwd-group><mixed-citation publication-type="journal"><person-group><name><surname>Li</surname><given-names>Dengqing</given-names></name><name><surname>Liu</surname><given-names>Fengxiang</given-names></name><name><surname>Li</surname><given-names>Daiqin</given-names></name><name><surname>Xu</surname><given-names>Xin</given-names></name></person-group><article-title>Two new species of the primitively segmented spider genus <italic><tp:taxon-name><tp:taxon-name-part taxon-name-part-type="genus" reg="Songthela">Songthela</tp:taxon-name-part></tp:taxon-name></italic> from Hunan Province, China (<tp:taxon-name><tp:taxon-name-part taxon-name-part-type="suborder">Mesothelae</tp:taxon-name-part></tp:taxon-name>, <tp:taxon-name><tp:taxon-name-part taxon-name-part-type="family">Liphistiidae</tp:taxon-name-part></tp:taxon-name>)</article-title><source>Zookeys</source><day>01</day><month>6</month><year>2020</year><volume>937</volume><fpage>1</fpage><lpage>19</lpage><pub-id pub-id-type="doi">10.3897/zookeys.937.50548</pub-id></mixed-citation></tp:treatment-meta><tp:nomenclature><tp:taxon-name><object-id xmlns:xlink="http://www.w3.org/1999/xlink" content-type="arpha" xlink:type="simple">7A9D8F0E-4C7E-52BB-AFDC-A2C3F6E17C32</object-id>
            <tp:taxon-name-part taxon-name-part-type="genus" reg="Songthela">Songthela</tp:taxon-name-part>
            <tp:taxon-name-part taxon-name-part-type="species" reg="goulouensis">goulouensis</tp:taxon-name-part>
          </tp:taxon-name><tp:taxon-authority>(Yin, 2001)</tp:taxon-authority><xref ref-type="fig" rid="F6">Figures 6</xref><xref ref-type="fig" rid="F7">, 7</xref><xref ref-type="fig" rid="F8">, 8</xref><xref ref-type="fig" rid="F9">, 9</xref><tp:nomenclature-citation-list><tp:nomenclature-citation><tp:taxon-name>
                <tp:taxon-name-part taxon-name-part-type="genus" reg="Heptathela">Heptathela</tp:taxon-name-part> <tp:taxon-name-part taxon-name-part-type="species" reg="goulouensis">goulouensis</tp:taxon-name-part></tp:taxon-name><comment>Yin, 2001: 297 (♀♀, from Gouloufeng, Hengyang City, Hunan Province, China, collected by X.J. Peng on 1 August 1997; deposited in <abbrev xmlns:xlink="http://www.w3.org/1999/xlink" content-type="institution" xlink:title="College of Life Sciences, Hunan Normal University" id="ABBRID0E1FAG" xlink:type="simple">HNU</abbrev>, examined); <xref ref-type="bibr" rid="B19">Yin 2001</xref>: 2; Yin et al. 2012: 114;</comment></tp:nomenclature-citation><tp:nomenclature-citation><tp:taxon-name>
                <tp:taxon-name-part taxon-name-part-type="genus" reg="Songthela">Songthela</tp:taxon-name-part> <tp:taxon-name-part taxon-name-part-type="species" reg="goulouensis">goulouensis</tp:taxon-name-part></tp:taxon-name><comment>Xu et al., 2015: 141.</comment></tp:nomenclature-citation></tp:nomenclature-citation-list></tp:nomenclature><tp:treatment-sec sec-type="material" id="SECID0EPGAG"><title>Material examined.</title><p>China·2 ♂♂, 11 ♀♀; Hunan Province, Hengyang City, Gouloufeng, nearby Yuwang Hotel; <named-content xmlns:xlink="http://www.w3.org/1999/xlink" content-type="dwc:verbatimCoordinates" xlink:type="simple"><named-content content-type="geo-json" specific-use="{&#34;type&#34;:&#34;Point&#34;,&#34;coordinates&#34;:[112.630000,27.120000]}" id="NCID0EYGAG" xlink:type="simple">27.12°N, 112.63°E</named-content></named-content>; alt. 609–637 m; 20 Aug. 2011; F.X. Liu, X. Xu, R. Xiao leg.; XUX–2011–093, 095, 096, 098, 099, 100, 104, 105 106, 108, 109, 110, 110A·5 ♀♀; Hunan Province, Hengyang City, Gouloufeng; <named-content xmlns:xlink="http://www.w3.org/1999/xlink" content-type="dwc:verbatimCoordinates" xlink:type="simple"><named-content content-type="geo-json" specific-use="{&#34;type&#34;:&#34;Point&#34;,&#34;coordinates&#34;:[112.620000,27.120000]}" id="NCID0EAHAG" xlink:type="simple">27.12°N, 112.62°E</named-content></named-content>; alt. 556–558 m; 20 Aug. 2011; F.X. Liu, X. Xu, R. Xiao leg.; XUX–2011–111, 113 to 116; 4 ♀♀; Hunan Province, Hengyang City, Gouloufeng; alt. 1500 m; 1 Aug. 1997; X.J. Peng leg.; GL–1997–001 (lectotype) to 004.</p></tp:treatment-sec><tp:treatment-sec sec-type="diagnosis" id="SECID0EFHAG"><title>Diagnosis.</title><p>Males of <italic><tp:taxon-name><tp:taxon-name-part taxon-name-part-type="genus" reg="Songthela">S.</tp:taxon-name-part> <tp:taxon-name-part taxon-name-part-type="species" reg="goulouensis">goulouensis</tp:taxon-name-part></tp:taxon-name></italic> resemble those of <italic><tp:taxon-name><tp:taxon-name-part taxon-name-part-type="genus" reg="Songthela">S.</tp:taxon-name-part> <tp:taxon-name-part taxon-name-part-type="species" reg="hangzhouensis">hangzhouensis</tp:taxon-name-part></tp:taxon-name></italic> by the conductor with two spines, but can be distinguished from the latter by the shorter spine located near the conductor margin, the longer spine extended over the embolus opening margin (Fig. <xref ref-type="fig" rid="F7">7A, B, D, E</xref>), and by the tegulum with a smaller terminal apophysis in retrolateral view (Fig. <xref ref-type="fig" rid="F7">7C, F</xref>); from <italic><tp:taxon-name><tp:taxon-name-part taxon-name-part-type="genus" reg="Songthela">S.</tp:taxon-name-part> <tp:taxon-name-part taxon-name-part-type="species" reg="shuyuan">shuyuan</tp:taxon-name-part></tp:taxon-name></italic> by the conductor with a narrower base and a longer apical spine (Fig. <xref ref-type="fig" rid="F7">7B, E</xref>), by the embolus with a slightly curved distal margin (Fig. <xref ref-type="fig" rid="F7">7A–E</xref>), and by the tegulum with a smaller terminal apophysis in retrolateral view (Fig. <xref ref-type="fig" rid="F7">7C, F</xref>); from those of the other <italic><tp:taxon-name><tp:taxon-name-part taxon-name-part-type="genus" reg="Songthela">Songthela</tp:taxon-name-part></tp:taxon-name></italic> species by the smooth conductor with two apical spines (Fig. <xref ref-type="fig" rid="F7">7A–G</xref>). Females of <italic><tp:taxon-name><tp:taxon-name-part taxon-name-part-type="genus" reg="Songthela">S.</tp:taxon-name-part> <tp:taxon-name-part taxon-name-part-type="species" reg="goulouensis">goulouensis</tp:taxon-name-part></tp:taxon-name></italic> differ from those of the other <italic><tp:taxon-name><tp:taxon-name-part taxon-name-part-type="genus" reg="Songthela">Songthela</tp:taxon-name-part></tp:taxon-name></italic> species by the median receptacular clusters located at the two peaks of the anterior margin of the bursa copulatrix, with obvious genital stalks, the lateral ones situated dorsolaterally, close to the base of the middle genital stalks, with obscure genital stalks (Figs <xref ref-type="fig" rid="F8">8A–D</xref>, <xref ref-type="fig" rid="F8">8I–L</xref>, <xref ref-type="fig" rid="F9">9A–D</xref>).</p></tp:treatment-sec><tp:treatment-sec sec-type="description" id="SECID0EJKAG"><title>Description.</title><p><bold>Male</bold> (XUX–2011–110A; Fig. <xref ref-type="fig" rid="F6">6E</xref>). Carapace light yellow with several hairs on the margin; opisthosoma light brown; fourth to sixth tergite brown with some light brown flecks, remaining tergites brown; sternum narrow; few fine pointed hairs running over ocular area; chelicerae robust with promargin of cheliceral groove with eleven denticles; legs with sturdy hairs and spines; opisthosoma with 12 tergites, the second to fifth tergite larger than remaining ones and fourth the largest; seven spinnerets. Measurements: <abbrev xmlns:xlink="http://www.w3.org/1999/xlink" xlink:title="body length" id="ABBRID0EVKAG" xlink:type="simple">BL</abbrev> 9.67, <abbrev xmlns:xlink="http://www.w3.org/1999/xlink" xlink:title="carapace length" id="ABBRID0EZKAG" xlink:type="simple">CL</abbrev> 4.58, <abbrev xmlns:xlink="http://www.w3.org/1999/xlink" xlink:title="carapace width" id="ABBRID0E4KAG" xlink:type="simple">CW</abbrev> 4.33, <abbrev xmlns:xlink="http://www.w3.org/1999/xlink" xlink:title="opisthosoma length" id="ABBRID0EBLAG" xlink:type="simple">OL</abbrev> 4.73, <abbrev xmlns:xlink="http://www.w3.org/1999/xlink" xlink:title="opisthosoma width" id="ABBRID0EFLAG" xlink:type="simple">OW</abbrev> 3.33; <abbrev xmlns:xlink="http://www.w3.org/1999/xlink" xlink:title="anterior lateral eyes" id="ABBRID0EJLAG" xlink:type="simple">ALE</abbrev> &gt; <abbrev xmlns:xlink="http://www.w3.org/1999/xlink" xlink:title="posterior lateral eyes" id="ABBRID0ENLAG" xlink:type="simple">PLE</abbrev> &gt; <abbrev xmlns:xlink="http://www.w3.org/1999/xlink" xlink:title="posterior median eyes" id="ABBRID0ERLAG" xlink:type="simple">PME</abbrev> &gt; <abbrev xmlns:xlink="http://www.w3.org/1999/xlink" xlink:title="anterior median eyes" id="ABBRID0EVLAG" xlink:type="simple">AME</abbrev>; leg I 14.53 (4.03 + 1.91 + 2.93 + 3.60 + 2.06), leg II 14.81 (3.75 + 1.86 + 2.89 + 3.97 + 2.34), leg III 16.25 (3.80 + 1.87 + 2.94 + 4.81 + 2.83), leg IV 21.50 (4.72 + 2.24 + 4.10 + 6.87 + 3.57).</p><fig id="F6" position="float" orientation="portrait"><object-id xmlns:xlink="http://www.w3.org/1999/xlink" content-type="doi" xlink:type="simple">10.3897/zookeys.937.50548.figure6</object-id><object-id xmlns:xlink="http://www.w3.org/1999/xlink" content-type="arpha" xlink:type="simple">FE3F4D3A-EAAA-5CF6-9FCA-4FF882BBBD6E</object-id><label>Figure 6.</label><caption><p>Microhabitat and general somatic morphology of <italic><tp:taxon-name><tp:taxon-name-part taxon-name-part-type="genus" reg="Songthela">Songthela</tp:taxon-name-part> <tp:taxon-name-part taxon-name-part-type="species" reg="goulouensis">goulouensis</tp:taxon-name-part></tp:taxon-name></italic> (GL–1997–001, female; XUX–2011–110A, male) <bold>A</bold> microhabitat <bold>B, C</bold> the trapdoor with the door closed and open <bold>D, E</bold> dorsal view. Scale bars: 3 mm (<bold>D, E</bold>).</p></caption><graphic xmlns:xlink="http://www.w3.org/1999/xlink" xlink:href="zookeys-937-001-g006.jpg" position="float" orientation="portrait" xlink:type="simple" id="oo_415745.jpg"><uri content-type="original_file" xlink:type="simple">https://binary.pensoft.net/fig/415745</uri></graphic></fig><p><bold><italic>Palp</italic>.</bold> Paracymbium unpigmented and unsclerotized in prolateral view, with numerous setae and spines on the tip (Fig. <xref ref-type="fig" rid="F7">7A</xref>); contrategulum with serrate margin (Fig. <xref ref-type="fig" rid="F7">7A, D, G</xref>); tegulum with a dentate marginal apophysis and the dorsal extension of terminal apophysis, and with a small terminal apophysis in retrolateral view (Fig. <xref ref-type="fig" rid="F7">7C, F</xref>); the smooth conductor base fused with embolus, with two free apical spines, the short one located at the one third of the conductor and close to the conductor margin, the long one extended over the embolus opening (Fig. <xref ref-type="fig" rid="F7">7A, B, D, E</xref>); embolus distal margin slightly curved, with a wide and flat opening (Fig. <xref ref-type="fig" rid="F7">7A–F</xref>).</p><fig id="F7" position="float" orientation="portrait"><object-id xmlns:xlink="http://www.w3.org/1999/xlink" content-type="doi" xlink:type="simple">10.3897/zookeys.937.50548.figure7</object-id><object-id xmlns:xlink="http://www.w3.org/1999/xlink" content-type="arpha" xlink:type="simple">8C2DB057-A7F2-59B9-9E19-C88C7BCF2921</object-id><label>Figure 7.</label><caption><p>Male genital anatomy of <italic><tp:taxon-name><tp:taxon-name-part taxon-name-part-type="genus" reg="Songthela">Songthela</tp:taxon-name-part> <tp:taxon-name-part taxon-name-part-type="species" reg="goulouensis">goulouensis</tp:taxon-name-part></tp:taxon-name></italic><bold>A, D</bold> palp prolateral view <bold>B, E</bold> palp ventral view <bold>C, F</bold> palp retrolateral view <bold>G</bold> palp distal view <bold>A–C</bold> XUX–2011–110A <bold>D–G</bold> XUX–2011–098. Scale bars: 0.3 mm (<bold>A–G</bold>).</p></caption><graphic xmlns:xlink="http://www.w3.org/1999/xlink" xlink:href="zookeys-937-001-g007.jpg" position="float" orientation="portrait" xlink:type="simple" id="oo_415746.jpg"><uri content-type="original_file" xlink:type="simple">https://binary.pensoft.net/fig/415746</uri></graphic></fig><p><bold>Female</bold> (XUX–2011–095; Fig. <xref ref-type="fig" rid="F6">6D</xref>). Carapace dark yellow with several hairs on the margin; opisthosoma light brown; fourth to eighth tergite light brown with some brown flecks, remaining tergites dark brown; sternum narrow; few fine pointed hairs running over ocular area; chelicerae robust with promargin of cheliceral groove with eleven denticles of variable size; legs with sturdy hairs and spines; opisthosoma with 12 tergites, the second to fifth tergite larger than remaining ones and fourth the largest; seven spinnerets. Measurements: <abbrev xmlns:xlink="http://www.w3.org/1999/xlink" xlink:title="body length" id="ABBRID0ECPAG" xlink:type="simple">BL</abbrev> 12.30, <abbrev xmlns:xlink="http://www.w3.org/1999/xlink" xlink:title="carapace length" id="ABBRID0EGPAG" xlink:type="simple">CL</abbrev> 5.99, <abbrev xmlns:xlink="http://www.w3.org/1999/xlink" xlink:title="carapace width" id="ABBRID0EKPAG" xlink:type="simple">CW</abbrev> 5.25, <abbrev xmlns:xlink="http://www.w3.org/1999/xlink" xlink:title="opisthosoma length" id="ABBRID0EOPAG" xlink:type="simple">OL</abbrev> 5.67, <abbrev xmlns:xlink="http://www.w3.org/1999/xlink" xlink:title="opisthosoma width" id="ABBRID0ESPAG" xlink:type="simple">OW</abbrev> 4.08; <abbrev xmlns:xlink="http://www.w3.org/1999/xlink" xlink:title="anterior lateral eyes" id="ABBRID0EWPAG" xlink:type="simple">ALE</abbrev> &gt; <abbrev xmlns:xlink="http://www.w3.org/1999/xlink" xlink:title="posterior lateral eyes" id="ABBRID0E1PAG" xlink:type="simple">PLE</abbrev> &gt; <abbrev xmlns:xlink="http://www.w3.org/1999/xlink" xlink:title="posterior median eyes" id="ABBRID0E5PAG" xlink:type="simple">PME</abbrev> &gt; <abbrev xmlns:xlink="http://www.w3.org/1999/xlink" xlink:title="anterior median eyes" id="ABBRID0ECQAG" xlink:type="simple">AME</abbrev>; palp 9.02 (2.91 + 1.05 + 2.18 + 2.88), leg I 11.03 (3.50 + 1.33 + 2.44 + 2.16 + 1.60), leg II 11.11 (3.48 + 1.48 + 2.11 + 2.24 + 1.80), leg III 11.62 (3.22 + 1.41 + 2.17 + 2.96 + 1.86), leg IV 15.92 (4.46 + 1.79 + 2.83 + 4.42 + 2.42).</p><p><bold><italic>Female genitalia</italic>.</bold> The middle pair of the receptacular clusters along the two peaks of the anterior margin of the bursa copulatrix, with obvious genital stalks, the middle receptacular clusters slightly larger or smaller than the lateral ones; the lateral receptacular clusters with obscure genital stalks, situated slightly dorsolaterally, close to the base of the middle genital stalks (Figs <xref ref-type="fig" rid="F8">8A–P</xref>, <xref ref-type="fig" rid="F9">9A–H</xref>); the posterior margin of the genital area W-shaped or slightly incurved at the center (Figs <xref ref-type="fig" rid="F8">8A–P</xref>, <xref ref-type="fig" rid="F9">9A–H</xref>).</p></tp:treatment-sec><tp:treatment-sec sec-type="variation" id="SECID0E4QAG"><title>Variation.</title><p>Males and females vary in body size. The range of measurements in males as follows (<italic>N</italic> = 2): <abbrev xmlns:xlink="http://www.w3.org/1999/xlink" xlink:title="body length" id="ABBRID0EFRAG" xlink:type="simple">BL</abbrev> 9.67–9.82, <abbrev xmlns:xlink="http://www.w3.org/1999/xlink" xlink:title="carapace length" id="ABBRID0EJRAG" xlink:type="simple">CL</abbrev> 4.58–4.91, <abbrev xmlns:xlink="http://www.w3.org/1999/xlink" xlink:title="carapace width" id="ABBRID0ENRAG" xlink:type="simple">CW</abbrev> 4.33–4.54, <abbrev xmlns:xlink="http://www.w3.org/1999/xlink" xlink:title="opisthosoma length" id="ABBRID0ERRAG" xlink:type="simple">OL</abbrev> 4.64–4.73, <abbrev xmlns:xlink="http://www.w3.org/1999/xlink" xlink:title="opisthosoma width" id="ABBRID0EVRAG" xlink:type="simple">OW</abbrev> 3.30–3.33. Females (<italic>N</italic> =20): <abbrev xmlns:xlink="http://www.w3.org/1999/xlink" xlink:title="body length" id="ABBRID0E2RAG" xlink:type="simple">BL</abbrev> 10.77–14.39, <abbrev xmlns:xlink="http://www.w3.org/1999/xlink" xlink:title="carapace length" id="ABBRID0E6RAG" xlink:type="simple">CL</abbrev> 4.68–6.69, <abbrev xmlns:xlink="http://www.w3.org/1999/xlink" xlink:title="carapace width" id="ABBRID0EDSAG" xlink:type="simple">CW</abbrev> 4.01–5.92, <abbrev xmlns:xlink="http://www.w3.org/1999/xlink" xlink:title="opisthosoma length" id="ABBRID0EHSAG" xlink:type="simple">OL</abbrev> 5.30–7.78, <abbrev xmlns:xlink="http://www.w3.org/1999/xlink" xlink:title="opisthosoma width" id="ABBRID0ELSAG" xlink:type="simple">OW</abbrev> 3.52–5.92. In addition, female genitalia show intraspecific variation: the membrane outside the middle genital stalks thick and obvious (Figs <xref ref-type="fig" rid="F8">8A–C</xref>, <xref ref-type="fig" rid="F8">8E–G, L, P</xref>, <xref ref-type="fig" rid="F9">9B, D, F, H</xref>), or thin and obscure (Fig. <xref ref-type="fig" rid="F8">8J, K, N, O</xref>); the posterior margin of the genital area obviously incurved at the center (Fig. <xref ref-type="fig" rid="F8">8A–H, J, N</xref>), or obscurely incurved at the center (Figs <xref ref-type="fig" rid="F8">8I, K, M, O</xref>, <xref ref-type="fig" rid="F9">9A, C, D, E, G, H</xref>); the middle genital stalks inclined to each other (Figs <xref ref-type="fig" rid="F8">8B, D, J</xref>, <xref ref-type="fig" rid="F9">9A, B</xref>), or the short middle genital stalks parallel to each other (Figs <xref ref-type="fig" rid="F8">8C, I, L</xref>, <xref ref-type="fig" rid="F9">9C, D</xref>), or one middle genital stalk relatively straight and the other one relatively tilted (Fig. <xref ref-type="fig" rid="F8">8A, K</xref>); the four receptacular clusters similar size (Figs <xref ref-type="fig" rid="F8">8A, B, J, K</xref>, <xref ref-type="fig" rid="F9">9C, D</xref>), or the middle ones larger than the lateral ones (Figs <xref ref-type="fig" rid="F8">8C, D, I</xref>, <xref ref-type="fig" rid="F9">9A</xref>), or the middle pair smaller than the lateral pair (Figs <xref ref-type="fig" rid="F8">8L</xref>, <xref ref-type="fig" rid="F9">9B</xref>).</p><fig id="F8" position="float" orientation="portrait"><object-id xmlns:xlink="http://www.w3.org/1999/xlink" content-type="doi" xlink:type="simple">10.3897/zookeys.937.50548.figure8</object-id><object-id xmlns:xlink="http://www.w3.org/1999/xlink" content-type="arpha" xlink:type="simple">6A7C51FD-C3DE-57FF-928C-89EC358A6AC1</object-id><label>Figure 8.</label><caption><p>Female genital anatomy of <italic><tp:taxon-name><tp:taxon-name-part taxon-name-part-type="genus" reg="Songthela">Songthela</tp:taxon-name-part> <tp:taxon-name-part taxon-name-part-type="species" reg="goulouensis">goulouensis</tp:taxon-name-part></tp:taxon-name></italic><bold>A–D, I–L</bold> vulva dorsal view <bold>E–H, M–P</bold> vulva ventral view <bold>A, E</bold> XUX–2011–093 <bold>B, F</bold> XUX–2011–095 <bold>C, G</bold> XUX–2011–099 <bold>D, H</bold> XUX–2011–114 <bold>I, M</bold> XUX–2011–104 <bold>J, N</bold> XUX–2011–115 <bold>K, O</bold> XUX–2011–106 <bold>L, P</bold> XUX–2011–109. Scale bars: 0.3 mm (<bold>A–P</bold>).</p></caption><graphic xmlns:xlink="http://www.w3.org/1999/xlink" xlink:href="zookeys-937-001-g008.jpg" position="float" orientation="portrait" xlink:type="simple" id="oo_415747.jpg"><uri content-type="original_file" xlink:type="simple">https://binary.pensoft.net/fig/415747</uri></graphic></fig></tp:treatment-sec><tp:treatment-sec sec-type="remarks" id="SECID0EFWAG"><title>Remarks.</title><p>To confirm whether the specimens we collected are <italic><tp:taxon-name><tp:taxon-name-part taxon-name-part-type="genus" reg="Songthela">S.</tp:taxon-name-part> <tp:taxon-name-part taxon-name-part-type="species" reg="goulouensis">goulouensis</tp:taxon-name-part></tp:taxon-name></italic>, we attempted DNA extraction on the type specimens, unsuccessfully. We could therefore not assess genetic distances between the four type specimens and the 16 specimens that we had collected. In addition, after closely examining and comparing the types with the original descriptions of <xref ref-type="bibr" rid="B19">Yin (2001)</xref>, we could not ensure which specimen was used as the holotype to describe the species by <xref ref-type="bibr" rid="B19">Yin (2001)</xref>. Thus, we assigned a unique code to each specimen (i.e., GL–1997–001 to GL–1997–004) and designated GL–1997–001 as the lectotype. The female genital morphology of all four types was also photographed and presented in Figure <xref ref-type="fig" rid="F9">9</xref> for future identification and comparison. Nevertheless, we treat all the specimens as conspecific with <italic><tp:taxon-name><tp:taxon-name-part taxon-name-part-type="genus" reg="Songthela">S.</tp:taxon-name-part> <tp:taxon-name-part taxon-name-part-type="species" reg="goulouensis">goulouensis</tp:taxon-name-part></tp:taxon-name></italic> for the following reasons: (1) <xref ref-type="bibr" rid="B19">Yin (2001)</xref> only described the females, but wrongly described and recognized the genital stalks. After closely examining and comparing the female types with the newly collected females, we found that all the females have comparable morphology, despite considerable intraspecific variation, as is typical of female genitalia in other liphistiids (Xu et al. 2017, <xref ref-type="bibr" rid="B18">2019</xref>): four receptacular clusters similarly sized (Figs <xref ref-type="fig" rid="F8">8A, B, J, K</xref>, <xref ref-type="fig" rid="F9">9C, D</xref>) or the middle ones slightly larger than lateral ones (Figs <xref ref-type="fig" rid="F8">8C, D, I</xref>, <xref ref-type="fig" rid="F9">9A</xref>) or the middle ones smaller than lateral ones (Figs <xref ref-type="fig" rid="F8">8L</xref>, <xref ref-type="fig" rid="F9">9B</xref>), and the middle ones with obvious genital stalks, along the two peaks of the anterior margin of the bursa copulatrix, the lateral ones with obscure genital stalks, situated dorsolaterally, close to the base of the middle genital stalks (Figs <xref ref-type="fig" rid="F8">8A–P</xref>, <xref ref-type="fig" rid="F9">9A–H</xref>); (2) the intraspecific genetic distance using K2P model among nine newly collected specimens is very small, 0–0.59% (unpublished data); (3) the specimens (males and females) were collected adjacent to the type locality (Gouloufeng) of <italic><tp:taxon-name><tp:taxon-name-part taxon-name-part-type="genus" reg="Songthela">S.</tp:taxon-name-part> <tp:taxon-name-part taxon-name-part-type="species" reg="goulouensis">goulouensis</tp:taxon-name-part></tp:taxon-name></italic> (<xref ref-type="bibr" rid="B19">Yin 2001</xref>).</p><fig id="F9" position="float" orientation="portrait"><object-id xmlns:xlink="http://www.w3.org/1999/xlink" content-type="doi" xlink:type="simple">10.3897/zookeys.937.50548.figure9</object-id><object-id xmlns:xlink="http://www.w3.org/1999/xlink" content-type="arpha" xlink:type="simple">DCDDF793-FDBC-5262-B2FC-4BB77EC07934</object-id><label>Figure 9.</label><caption><p>Female genital anatomy of <italic><tp:taxon-name><tp:taxon-name-part taxon-name-part-type="genus" reg="Songthela">Songthela</tp:taxon-name-part> <tp:taxon-name-part taxon-name-part-type="species" reg="goulouensis">goulouensis</tp:taxon-name-part></tp:taxon-name></italic><bold>A–D</bold> vulva dorsal view <bold>E–H</bold> vulva ventral view <bold>A, E</bold> GL–1997–002 <bold>B, F</bold> GL–1997–001 (lectotype) <bold>C, G</bold> GL–1997–003 <bold>D, H</bold> GL–1997–004. Scale bars: 0.3 mm (<bold>A–H</bold>).</p></caption><graphic xmlns:xlink="http://www.w3.org/1999/xlink" xlink:href="zookeys-937-001-g009.jpg" position="float" orientation="portrait" xlink:type="simple" id="oo_415748.jpg"><uri content-type="original_file" xlink:type="simple">https://binary.pensoft.net/fig/415748</uri></graphic></fig></tp:treatment-sec><tp:treatment-sec sec-type="distribution" id="SECID0EK1AG"><title>Distribution.</title><p>Hunan (Hengyang) Province, China.</p></tp:treatment-sec><tp:treatment-sec sec-type="GenBank accession number" id="SECID0EP1AG"><title>GenBank accession number.</title><p>XUX–2011–110A: <ext-link xmlns:xlink="http://www.w3.org/1999/xlink" ext-link-type="gen" xlink:href="MT102211" xlink:type="simple">MT102211</ext-link>.</p></tp:treatment-sec><ref-list><ref id="B19"><mixed-citation xmlns:xlink="http://www.w3.org/1999/xlink" xlink:type="simple"><person-group><name name-style="western"><surname>Yin</surname><given-names>CM</given-names></name></person-group> (<year>2001</year>) <article-title>A new species of the genus <italic><tp:taxon-name><tp:taxon-name-part taxon-name-part-type="genus">Heptathela</tp:taxon-name-part></tp:taxon-name></italic> and its variant type from China (<tp:taxon-name><tp:taxon-name-part taxon-name-part-type="order">Araneae</tp:taxon-name-part></tp:taxon-name>: <tp:taxon-name><tp:taxon-name-part taxon-name-part-type="family">Liphistiidae</tp:taxon-name-part></tp:taxon-name>).</article-title><source>Acta Zootaxonomica Sinica</source><volume>26</volume>: <fpage>297</fpage>–<lpage>300</lpage>.</mixed-citation></ref><ref id="B18"><mixed-citation xmlns:xlink="http://www.w3.org/1999/xlink" xlink:type="simple"><person-group><name name-style="western"><surname>Xu</surname><given-names>X</given-names></name><name name-style="western"><surname>Ono</surname><given-names>H</given-names></name><name name-style="western"><surname>Kuntner</surname><given-names>M</given-names></name><name name-style="western"><surname>Liu</surname><given-names>FX</given-names></name><name name-style="western"><surname>Li</surname><given-names>D</given-names></name></person-group> (<year>2019</year>) <article-title>A taxonomic monograph of the Liphistiid spider genus <italic><tp:taxon-name><tp:taxon-name-part taxon-name-part-type="genus">Heptathela</tp:taxon-name-part></tp:taxon-name></italic>, endemic to Japanese islands.</article-title><source>ZooKeys</source><volume>888</volume>: <fpage>1</fpage>–<lpage>50</lpage>. <ext-link xlink:type="simple" ext-link-type="doi" xlink:href="10.3897/zookeys.888.34494">https://doi.org/10.3897/zookeys.888.34494</ext-link></mixed-citation></ref></ref-list></tp:taxon-treatment>
